# Supplementary material for: Integrating Deficit Irrigation and Bacterial Inoculation to Mitigate Water Stress and Enhance Maize Productivity in Semiarid Regions
Source: Plants (Basel). 2026 Apr 24;15(9):1309. doi: 10.3390/plants15091309 (PMC13165136; doi:10.3390/plants15091309)
Supplement: Supplementary file 1 [file plants-15-01309-s001.zip]

Archive with 1 entries (1 files):
- plants-4220270-supplementary table.xlsx
