# Supplementary material for: Integrating Deficit Irrigation and Bacterial Inoculation to Mitigate Water Stress and Enhance Maize Productivity in Semiarid Regions
Source: Plants (Basel). 2026 Apr 24;15(9):1309. doi: 10.3390/plants15091309 (PMC13165136; doi:10.3390/plants15091309)
Supplement: Supplementary file 1 [file plants-15-01309-s001.zip › plants-4220270-supplementary table.xlsx]

## Sheet: Cycle 1 Variables - Data
PLO	SUB	BLOCK	ED	EL	NR	NKR	M100	CM	MFC	MFS	GYP	YIELD	IWP	Ci	E	GS	A	A/Ci
IP	A	1	41.75	13.7	16	25	23.2	24.5667	120.967	106.63	84.4267	5065.6	1.92651	190	2.57	0.2	18.88	0.0993684
IP	A	2	42.2867	16.1	15	32	25.5	22.4333	151.733	132.97	109.667	6580	2.50245	294	6.06	1.59	30.47	0.103639
IP	A	3	42.35	14.7	16	24	24.9	21.2	119.9	104.7	87.6	5256	1.99892	280	5.4	0.73	23.22	0.0829286
IP	A	4	47.3233	13.7	17	28	26.9667	23.0333	151.833	136.53	112.833	6770	2.57471	254.667	4.67667	0.84	24.19	0.0949869
IP	V	1	43.5367	15	15	28	24.5333	21.7333	145.867	132.1	109.8	6588	2.50549	264	4.6	0.55	23.38	0.0885606
IP	V	2	43.1633	17.7	14	29	29.8	24.4	153.9	140.8	115.2	6912	2.62871	255	3.67	0.31	17.64	0.0691765
IP	V	3	43.2133	14.8	15	22	28	22.0667	116.767	100.5	78.9667	4738	1.80192	300	4.93	0.52	16.64	0.0554667
IP	V	4	41.1633	13.2	13	22	27.1333	18.8667	111.967	99.27	80.0667	4804	1.82702	273	4.4	0.46	19.22	0.0704029
IP	P	1	43.4667	16.7	13	26	30.2	28.3	165.967	151.27	121.933	7316	2.78236	333	5.26	1.01	15.86	0.0476276
IP	P	2	39.2567	15.3	13	29	25.6333	23.4667	128.933	112.53	87.9667	5278	2.00728	214	3.27	0.24	19.09	0.0892056
IP	P	3	39.5	17.5	14	34	23.7667	19.2333	96.4	120.97	101.1	6066	2.30697	207	3.28	0.21	18.29	0.0883575
IP	P	4	43.1433	13.4	14	25	26.7	20.0333	138.267	122.7	96.4667	5788	2.20124	251.333	3.93667	0.486667	17.7467	0.0706101
IP	B	1	43.9533	15	15	31	27.5333	24.4667	141.733	131.5	106.133	6368	2.42182	265	4.36	0.6	23.3	0.0879245
IP	B	2	43.15	13.8	15	27	29.2667	19.1667	149.967	131	110.933	6656	2.53135	252	4.52	0.46	22.41	0.0889286
IP	B	3	41.61	17	14	31	26.0667	18.7667	135.467	122.07	101.367	6082	2.31305	263	4.35	0.35	18.71	0.0711407
IP	B	4	43.3567	14.6	14	28	28.3333	21.5	140.133	124.57	107.2	6432	2.44616	260	4.41	0.47	21.4733	0.0825897
IDCV	A	1	38.4	14.8	14	21	22.1	15.2	77.3	68.13	52.1333	3128	1.46845	359	3.6	1.35	20	0.0557103
IDCV	A	2	38.4133	14.2	12	28	23.1667	14	93.7333	82.73	68.2	4092	1.921	308	6.39	1.84	25.1	0.0814935
IDCV	A	3	41.61	12.7	14	22	25.9333	13.9333	90.1	81.03	66.6	3996	1.87593	274	5.01	0.43	19.94	0.0727737
IDCV	A	4	41.8667	14	15	23	26.9	17.1333	110.9	104.6	86.1667	5170	2.42707	313.667	5	1.20667	21.68	0.069118
IDCV	V	1	41.2467	14.4	12	23	28.7	19.45	128.467	111.57	184.4	5118.57	2.40293	372	2.54	6.61	16.96	0.0455914
IDCV	V	2	39.79	16.1	14	23	25.6333	15.05	104.433	93.67	76.2667	4576	2.14822	292	5.53	0.77	22.45	0.0768836
IDCV	V	3	44.0633	13.7	14	24	29.4333	19.3333	126.633	114.27	94.2667	5656	2.65522	254	4.96	0.42	22.85	0.0899606
IDCV	V	4	41.1733	15.2	13	26	28.5	23.9667	506.8	113.37	88.8333	5330	2.50218	306	4.34333	2.6	20.7533	0.0678214
IDCV	P	1	40.4567	14.6	18	24	25.6667	16.6	107.667	96.37	78.6	4716	2.21394	362	3.79	0.78	22.16	0.0612155
IDCV	P	2	41.1067	10.5	14	21	25.8	13.45	90.1667	80.67	67.1667	4030	1.89189	289	5.45	1.04	25.17	0.0870934
IDCV	P	3	44.2	16.8	16	26	24.2333	21.1333	125.067	117.5	93.6333	5618	2.63738	243	4.04	0.31	20.09	0.0826749
IDCV	P	4	42.9867	16.5	13	25	34.5	23.4667	138.467	125	101.233	6074	2.85146	298	4.42667	0.71	22.4733	0.0754139
IDCV	B	1	34.2333	13.6	12	18	24.3667	13.2667	81.3667	69.03	55.4333	3326	1.5614	369	3.63	0.13	20.51	0.0555827
IDCV	B	2	38.6067	14.2	14	24	27.1333	17.8333	108.933	97.23	79.2	4752	2.23084	294	5.9	1.42	26.4	0.0897959
IDCV	B	3	42.6233	14.1	16	22	22.3667	16.9333	99.0667	94.43	77.2667	4636	2.17638	254	5.47	0.6	26.87	0.105787
IDCV	B	4	44.1067	12.4	15	20	25.8667	19.0333	117.5	104.33	84.5667	5074	2.382	305.667	5	0.716667	24.5933	0.080458
IDCF	A	1	44.52	14	14	23	29.8333	25.2	139.133	118.57	92.7667	5566	2.345	282	3.57	0.36	15.98	0.0566667
IDCF	A	2	43.05	15.2	15	26	27.4333	23.1333	137.067	118.5	94.7667	5686	2.39555	183	3.43	0.25	22.93	0.125301
IDCF	A	3	39.7467	14.6	15	22	22.8	13.7	97.6333	86.5	74.8667	4492	1.89251	288	5.35	0.57	21.23	0.0737153
IDCF	A	4	46.5933	12.3	14	19	32.3333	19.6667	119.533	107.03	86.9333	5216	2.19754	251	4.11667	0.393333	20.0467	0.0798672
IDCF	V	1	46.7067	15.4	15	24	33.6	24.5333	159.3	146	120.133	7208	3.03678	258	3.59	0.43	20.62	0.0799225
IDCF	V	2	40.8233	14.5	14	28	28.3333	20.9333	149.567	136.13	114.5	6870	2.89438	267	5.83	0.93	29.01	0.108652
IDCF	V	3	44.5733	13.7	15	23	26.1333	13	117.633	106.97	92.5	5550	2.33826	171	3.58	0.22	23.1	0.135088
IDCF	V	4	44.51	13	17	24	25.1333	14.9667	114.133	101.23	85.7333	5144	2.16721	232	4.33333	0.526667	24.2433	0.104497
IDCF	P	1	44.67	16.6	14	34	28.3	23.9	165.333	151.7	127.733	7664	3.2289	311	3.96	0.64	15.07	0.0484566
IDCF	P	2	41.1867	14.7	13	26	32.9667	19.0667	137.2	120.3	100.6	6036	2.54301	251	4.65	0.48	23.95	0.0954183
IDCF	P	3	40.4533	16.2	15	27	24.4333	17.7333	123.1	113.6	92.8667	5572	2.34753	266	3.95	0.26	15.61	0.0586842
IDCF	P	4	38.6733	14.4	13	25	25.2667	21	114.467	103.1	81.4	4884	2.05767	276	4.18667	0.46	18.21	0.0659783
IDCF	B	1	43.58	13.6	16	23	26.8	17.1667	120	110.27	92.2	5532	2.33067	291	4.31	0.86	21.88	0.075189
IDCF	B	2	41.19	1.5	14	26	30.6	21.5333	142.017	122.93	100.733	6044	2.54638	280	4.1	0.36	16.73	0.05975
IDCF	B	3	36.4133	14.4	12	19	28.0667	17.8333	87.5667	71.57	53.1333	3188	1.34313	279	4.64	0.38	18.19	0.0651971
IDCF	B	4	44.3667	13.3	15	23	27.7667	17.55	119.4	108.13	86.4667	5188	2.18574	283.333	4.35	0.533333	18.9333	0.0668235
IDCE	A	1	41.4133	14	19	19	26.3333	21	111.667	99.7	77.9667	4678	1.98634	317	2.97	0.83	16.2	0.0511041
IDCE	A	2	40.03	12.9	15	27	26.6	17.2333	115	99.47	81	4860	2.06362	285	4.97	0.79	23.17	0.0812982
IDCE	A	3	43.67	14.3	15	23	25.8667	20.4333	115.667	103.1	83.2	4992	2.11967	172	3.17	0.15	18.29	0.106337
IDCE	A	4	43.5133	13	14	24	26.1	19.5333	127.4	110.77	90.6	5436	2.30819	258	3.70333	0.59	19.22	0.0744961
IDCE	V	1	41.0433	13.8	16	25	25.5333	17.8667	113.367	102.2	84.0667	5044	2.14175	323	2.54	1.09	16.32	0.0505263
IDCE	V	2	46.0033	14.1	14	28	27.8	25.1	160.2	141.47	115.233	6914	2.93577	299	5.11	0.8	21.6	0.0722408
IDCE	V	3	39.22	16.1	14	28	23.6	16.4333	112.233	97.3	80.2333	4814	2.04409	226	5.54	0.48	28.51	0.12615
IDCE	V	4	43.83	14.6	13	25	26.7333	17.2667	112.7	106.53	88.6667	5320	2.25894	283	5.42	0.5	20.72	0.0732155
IDCE	P	1	42.11	10.3	13	12	27.1	14.9333	76.5667	63.33	48.0667	2884	1.22458	308	2.51	0.67	16.47	0.053474
IDCE	P	2	41.6667	13.5	17	27	22.5667	18.5333	111.033	100.17	76.2667	4576	1.94303	283	5.58	1.13	27.22	0.0961837
IDCE	P	3	43.7267	13.1	15	24	27.0333	17.4667	119.867	105.1	86.8333	5210	2.21223	291.333	4.50333	0.766667	21.47	0.0736957
IDCE	P	4	39.4067	14.9	14	26	24.3333	17.7	116.5	103.63	85.1667	5110	2.16977	289	4.44	0.66	21.3	0.0737024
IDCE	B	1	40.6167	12.9	16	22	24.6667	14.4333	93.7333	80.27	65.4667	3928	1.66788	328	3	1.77	17.54	0.0534756
IDCE	B	2	44.8767	17	15	36	31.2667	24.4	165.733	154.67	129.633	7778	3.30264	273	3.5	0.29	15.31	0.0560806
IDCE	B	3	41.28	15.2	15	30	21.8667	17.1667	127.3	113.43	96.1	5766	2.44832	221	4.08	0.25	19.8	0.0895928
IDCE	B	4	40.62	13.2	14	23	23.7667	12.25	104.033	91.63	75.2667	4516	1.91755	274	3.52667	0.77	17.55	0.0640511
IDR	A	1	40.2833	13	16	22	23.9667	14.4333	100.1	91.4	76.0667	4564	3.12481	279	2.36	0.33	15.23	0.0545878
IDR	A	2	42.5633	14.5	14	24	30.2	24.9667	137.933	117.5	92.3	5538	3.79167	260	4.94	0.52	23.65	0.0909615
IDR	A	3	42.7033	14	15	18	29.2333	20.4	112.833	91.77	68.4333	4106	2.81123	256	4.17	0.29	18.14	0.0708594
IDR	A	4	41.4633	15.2	15	31	26.1667	19.3667	152.2	133.33	114.233	6854	4.69269	265	3.82333	0.38	19.0067	0.0717233
IDR	V	1	40.09	12.3	16	21	23.2667	16.9667	94.8667	83.8	66.3	3978	2.72359	303	3.15	0.89	18.91	0.0624092
IDR	V	2	34.25	9.8	14	14	26.5	13.8333	76.4667	64.2	57.75	3465	2.37236	218	3.08	0.2	16.97	0.077844
IDR	V	3	40.1267	12.5	15	25	23.8333	12.7333	88.0667	83.3	69.8667	4192	2.87011	241	4.81	0.38	24.63	0.102199
IDR	V	4	41.4333	13.2	15	20	26.4333	15.5333	114.3	97.43	81.2667	4876	3.33842	254	3.68	0.49	20.17	0.0794094
IDR	P	1	40.6067	12.4	14	24	24.2333	16.9333	107.533	95.43	78.2333	4694	3.21381	280	3.17	0.64	21.75	0.0776786
IDR	P	2	38.76	11.4	15	19	25.3333	17.4667	104.733	87.7	69.6667	4180	2.8619	149	3.31	0.22	25.5	0.171141
IDR	P	3	39.8467	15.1	14	29	25.1667	15.8333	105.633	96.27	77.8667	4672	3.19875	255	4.3	0.32	19.38	0.076
IDR	P	4	33.6333	15.3	14	23	26	17.8	94.6	82.37	64.3333	3860	2.6428	228	3.59333	0.393333	22.21	0.0974123
IDR	B	1	36.2133	11.9	14	20	20.6667	14.5333	84.1333	75.03	60.1667	3610	2.47164	326	4.59	2	19.16	0.058773
IDR	B	2	37.3167	12	12	18	28.3667	15.2333	83.8	73.9	58.3333	3500	2.39632	260	4.16	0.32	18.78	0.0722308
IDR	B	3	39.8033	13.7	13	25	27	15.1333	109.8	96.37	80.3	4818	3.29871	253	4.73	0.39	23.08	0.0912253
IDR	B	4	40.5033	14.3	16	23	25.7333	22.5667	111.133	101.1	77.6	4656	3.1878	279.667	4.49333	0.903333	20.34	0.0727294

## Sheet: Cycle 2 Variables - Data
PLO	SUB	BLOCK	ED	EL	NR	NKR	M100	CM	MFC	MFS	GYP	YIELD	IWP	Ci	E	GS	A	A/Ci
IP	A	1	45.9867	17.3	14.6667	34.3333	29.67	28.3033	174.22	154.47	126.462	7587.74	3.32486	119	5.07	0.19	22.8	0.191597
IP	A	2	44.2667	18.8	12.6667	36	32.83	26.86	162.213	140.433	121.482	7288.92	3.19392	227	3.99	0.12	9.56	0.0421145
IP	A	3	41.5067	15.0333	12.6667	23.6667	26.2867	21.4333	93.0867	77.32	53.2361	3194.17	1.39965	174	11.81	0.75	40.41	0.232241
IP	A	4	47.73	18.2333	16.6667	37.3333	27.81	34.2033	227.477	201.49	152.661	9159.67	4.01366	173.333	6.95667	0.353333	24.2567	0.139942
IP	V	1	46.5867	17.9	15.3333	30	34.15	31.5333	182.07	155.737	132.153	7929.19	3.47448	114	7.18	0.28	30.64	0.268772
IP	V	2	43.6	14.4	14.6667	28	27.2867	19.9133	130.17	107.847	87.781	5266.86	2.30788	101	4.77	0.16	21.98	0.217624
IP	V	3	47.0367	17.8667	15.3333	35.6667	27.6967	29.2733	193.337	169.54	127.045	7622.7	3.34018	78	9.86	0.34	39.58	0.507436
IP	V	4	41.9067	16.7667	13.3333	34	25.2233	24.41	134.86	116.127	90.4054	5424.32	2.37688	97.6667	7.27	0.26	30.7333	0.314676
IP	P	1	44.29	17.6667	13.3333	36.6667	30.9533	28.7033	177.013	150.383	126.613	7596.77	3.32882	155	6.82	0.34	29.71	0.191677
IP	P	2	45.9	17.4	14.6667	32.6667	29.31	38.0133	174.3	151.86	114.272	6856.34	3.00437	197	4.78	0.17	15.21	0.0772081
IP	P	3	43.5667	16.9333	12.6667	32	26.9767	21.7	138.61	120.72	87.9552	5277.31	2.31246	129	7.54	0.25	26.2	0.203101
IP	P	4	47.9333	15.1667	16.6667	29.6667	23.64	27.41	149.413	118.417	90.1091	5406.54	2.36909	160.333	6.38	0.253333	23.7067	0.147859
IP	B	1	42.8067	20.5333	11.3333	34.3333	33.9967	39.43	168.01	140.847	104.779	6286.77	2.75479	62	4.73	0.16	24.7	0.398387
IP	B	2	44.46	15.9667	15.3333	29	26.5867	25.72	132.847	115.133	91.6165	5496.99	2.40872	144	7.26	0.38	33.27	0.231042
IP	B	3	44.1433	17.1667	15.3333	32	26.06	23.3167	145.24	127.32	104.582	6274.94	2.74961	133	8.78	0.29	29.16	0.219248
IP	B	4	45.0067	16.6333	14.6667	29.3333	29.3133	24.96	131.777	114.18	100.787	6047.2	2.64981	113	6.92333	0.276667	29.0433	0.257021
IDCV	A	1	38.33	14.0333	13.6667	23.6667	22.7467	16.0933	61.3433	48.6833	49.4411	2966.47	1.65166	251	7.83	0.41	19.28	0.0768127
IDCV	A	2	44.5	14.2667	14	26.6667	33.6167	22.2	130.693	109.58	98.1804	5890.82	3.27988	105	9.07	0.4	39.58	0.376952
IDCV	A	3	40.44	16.6	13.3333	30	23.8433	22.6467	122.793	102.13	71.3821	4282.92	2.38464	80	5.92	0.14	20.24	0.253
IDCV	A	4	44.85	16.6667	15.3333	35	25.8933	26.75	164.463	140.18	114.542	6872.53	3.82647	145.333	7.60667	0.316667	26.3667	0.181422
IDCV	V	1	39.97	15.1	12.6667	26	30.6333	20.25	107.56	87.66	77.9896	4679.38	2.60537	168	6.46	0.27	23.8	0.141667
IDCV	V	2	43.6233	14.9333	13.3333	30	29.7733	23.4167	125.72	108.953	94.184	5651.04	3.14637	126	7.39	0.27	28.48	0.226032
IDCV	V	3	44.2267	16.1	14.6667	28	27.08	19.39	130.567	116.333	88.7003	5322.02	2.96318	160	6.63	0.16	16.58	0.103625
IDCV	V	4	43.14	15.2667	14	28.6667	28.6233	15.6967	114.437	97.97	88.6088	5316.53	2.96013	151.333	6.82667	0.233333	22.9533	0.151674
IDCV	P	1	45.44	14.6333	15	24.6667	28.55	21.41	109.11	98.4967	82.8143	4968.86	2.76655	121	9.62	0.52	43.15	0.356612
IDCV	P	2	43.5833	18.5	15.3333	32.6667	26.47	29.2133	174.78	152.713	107.214	6432.84	3.58167	135	6.43	0.27	27.77	0.205704
IDCV	P	3	45.1567	16.7667	14.6667	35.6667	29.1333	21.08	147.93	129.217	124.709	7482.54	4.16612	120	8.06	0.23	26.12	0.217667
IDCV	P	4	47.7867	17.9667	14.6667	27.6667	29.2467	35.4567	193.043	170.797	95.816	5748.96	3.20089	125.333	8.03667	0.34	32.3467	0.258085
IDCV	B	1	42.26	13.5667	13.3333	22.6667	27.8133	17.12	88.81	70.3067	59.7163	3582.98	1.99492	147	8.85	0.44	35.63	0.242381
IDCV	B	2	39.2433	16.7	11.3333	30.6667	30.4467	20.9233	105.48	91.25	81.7302	4903.81	2.73033	114	6.25	0.18	22.82	0.200175
IDCV	B	3	46.31	17	15.3333	32.3333	26.2767	32.9733	170.86	144.647	103.285	6197.09	3.4504	99	8.35	0.26	30.09	0.303939
IDCV	B	4	44.66	13.1667	15.3333	26	25.79	16.3667	106.417	93.03	77.2459	4634.75	2.58053	120	7.81667	0.293333	29.5133	0.245944
IDCF	A	1	47.6333	15.2667	15.3333	30	29.05	24.9467	156.003	135.027	107.786	6467.18	3.21779	113	7.89	0.41	38.87	0.343982
IDCF	A	2	43.6067	16.2667	13.3333	30.3333	27.8833	23.0133	131.777	112.677	88.102	5286.12	2.63014	111	6.9	0.22	26.04	0.234595
IDCF	A	3	44.63	19.4	12.6667	36.3333	30.1933	34.1267	177.893	157.197	114.042	6842.54	3.40455	84	6.84	0.2	27.12	0.322857
IDCF	A	4	43.92	16.2	15.3333	29	28.4367	20.3133	121.747	109.167	97.1173	5827.04	2.89928	102.667	7.21	0.276667	30.6767	0.298799
IDCF	V	1	43.1867	15.3333	13.3333	31	26.49	21.3967	126.953	110.233	85.7189	5143.13	2.559	139	8.62	0.4	34.67	0.249424
IDCF	V	2	44.7167	17.6667	15.3333	32.3333	27.4533	27.2133	152.53	133.347	115.767	6946.03	3.45604	163	6.08	0.17	16.9	0.103681
IDCF	V	3	47.5667	19.1667	15.3333	34.6667	26.63	30.1133	189.767	164.48	120.416	7224.94	3.59481	275	9.55	0.33	13.62	0.0495273
IDCF	V	4	48.09	16.8667	18	30.6667	30.0733	27.59	174.623	157.177	146.473	8788.35	4.3727	192.333	8.08333	0.3	21.73	0.112981
IDCF	P	1	44.9667	14.3333	13.3333	27	29.4967	19.84	111.353	94.2	82.8576	4971.46	2.47358	64	6.95	0.26	34.64	0.54125
IDCF	P	2	45.2467	17.0333	14	32	30.8167	22.8333	134.093	113.883	110.623	6637.38	3.30247	67	8.95	0.38	43.24	0.645373
IDCF	P	3	44.6667	19.9667	14.6667	30.3333	27.85	32.4333	160.993	143.8	101.724	6103.42	3.0368	166	11.11	0.69	40.82	0.245904
IDCF	P	4	45.19	17.5667	16	36.3333	23.32	31.2233	152.19	157.107	111.875	6712.51	3.33985	99	9.00333	0.443333	39.5667	0.399663
IDCF	B	1	42.12	15.3	14	27.3333	25.77	18.9933	97.8567	80.61	72.8028	4368.17	2.17341	248	6.45	0.29	15.9	0.0641129
IDCF	B	2	43.7633	19	12.6667	39.6667	28.6767	28.79	171.78	145.28	119.837	7190.19	3.57752	168	9.67	0.44	31.76	0.189048
IDCF	B	3	43.9	16.6	13.3333	33.6667	27.27	24.0933	150.36	130.603	100.657	6039.41	3.00495	98	6.19	0.16	22.2	0.226531
IDCF	B	4	47.4167	18.3667	16	38	28.9167	30.7567	201.243	174.74	148.417	8904.99	4.43073	171.333	7.43667	0.296667	23.2867	0.135914
IDCE	A	1	42.7167	16	13.3333	28	27.92	22.4167	116.9	101.947	77.2632	4635.79	2.15756	188	4.05	0.14	13.39	0.0712234
IDCE	A	2	43.0167	17.8333	12.6667	31	32.34	30.1967	151.063	128.983	101.926	6115.58	2.84628	159	6.99	0.26	24.22	0.152327
IDCE	A	3	45.14	17.6	12	35.3333	28.2733	21.43	141.897	120.587	95.33	5719.8	2.66208	94	10	0.34	37.32	0.397021
IDCE	A	4	41.28	14.9	14	30.6667	24.6967	19.4633	111.353	100.52	82.8023	4968.14	2.31224	147	7.01333	0.246667	24.9767	0.169909
IDCE	V	1	40.9	17.4	12	33.6667	25.1733	20.98	120.333	97.8933	74.7289	4483.73	2.08679	109	5.86	0.2	24.46	0.224404
IDCE	V	2	46.4133	18.6	15.3333	30	31.3133	35.9167	142.88	142.12	119.037	7142.24	3.3241	40	5.36	0.16	26.96	0.674
IDCE	V	3	46.4267	15.9333	14	30.6667	28.49	27.6633	152.9	128.347	100.774	6046.44	2.8141	149	6.41	0.15	16.7	0.112081
IDCE	V	4	48.6567	17.8667	16.6667	32.3333	30.0133	29.8433	206.727	182.507	139.592	8375.5	3.89807	99.3333	5.87667	0.17	22.7067	0.228591
IDCE	P	1	42.87	14.7667	14	27.3333	29.0533	21.05	123.417	101	86.1944	5171.66	2.40697	89	7.52	0.36	39.96	0.448989
IDCE	P	2	44.91	17.4	16.6667	33	24.7233	27.78	166.73	143.507	111.537	6692.2	3.11464	127	7.74	0.43	38.21	0.300866
IDCE	P	3	43.5	15.5667	13.3333	30.6667	31.1333	27.085	141.3	120.953	104.266	6255.97	2.91162	94	7.81	0.21	26.89	0.286064
IDCE	P	4	43.41	16.3333	13.3333	33.3333	27.8533	21.4933	145.633	120.813	100	6000.02	2.79249	103.333	7.69	0.333333	35.02	0.338903
IDCE	B	1	45.0867	16.6333	16	29.6667	28.06	26.22	146.023	130.61	108.117	6487.04	3.01916	97	6.93	0.31	34.7	0.357732
IDCE	B	2	45.35	18.1667	15.3333	33.3333	28.8733	33.8433	167.73	144.08	123.659	7419.55	3.45316	164	2.35	0.06	7.4	0.045122
IDCE	B	3	44.5233	16	14.6667	28.6667	26.8067	22.8733	129.3	117.713	91.9366	5516.2	2.56732	89	8.98	0.36	38.96	0.437753
IDCE	B	4	42.03	17.8667	12.6667	32.3333	27.3067	22.16	128.65	121.607	87.2672	5236.03	2.43692	116.667	6.08667	0.243333	27.02	0.2316
IDR	A	1	42.25	13.4	12.3333	20.3333	30.31	17.85	80.5667	66.9767	53.4207	3205.24	2.49037	148	7.06	0.38	32.76	0.221351
IDR	A	2	44.6367	16.8333	13.6667	29.6667	26.1567	29.03	149.097	123.94	86.8616	5211.7	4.04931	151	7.94	0.28	25.84	0.171126
IDR	A	3	41.0467	13.7	16	25.6667	20.2133	15.3	84.4033	71.3133	59.7312	3583.87	2.78455	103	7.8	0.2	24.94	0.242136
IDR	A	4	40.91	17.4	12	35.6667	26.5767	23.3267	137.533	111.183	90.472	5428.32	4.21762	134	7.6	0.286667	27.8467	0.207811
IDR	V	1	41.53	13.5667	14.6667	23.3333	25.1067	17.36	77.89	57.8033	59.0208	3541.25	2.75143	76	6.76	0.32	38.34	0.504474
IDR	V	2	42.0467	16.9	14	29.3333	28.11	21.3233	127.403	112.86	89.0335	5342.01	4.15056	119	6.42	0.21	23.84	0.200336
IDR	V	3	44.5133	15.3333	14	28	27.32	24.8833	120.05	108.217	83.8128	5028.77	3.90718	140	4.79	0.1	12.97	0.0926429
IDR	V	4	44.8467	14.5	14.6667	29	27.2533	22.6	117.65	109.4	90.7247	5443.48	4.2294	111.667	5.99	0.21	25.05	0.224328
IDR	P	1	44.7333	15.2333	15.3333	23.6667	26.7067	23	106.407	91.78	73.8619	4431.71	3.44329	200	4.73	0.16	14.52	0.0726
IDR	P	2	39.8067	15.1667	12.6667	29	26.9467	19.4133	110.043	91.5	75.6051	4536.3	3.52455	114	7.16	0.19	23.15	0.20307
IDR	P	3	40.72	15.0333	13.3333	27.3333	24.4067	20.8467	87.66	84.4	63.4743	3808.46	2.95904	149	8.27	0.24	23.76	0.159463
IDR	P	4	46.3333	16.6	14	27	29.7433	25.48	145.93	118.067	88.2263	5293.58	4.11293	154.333	6.72	0.196667	20.4767	0.132678
IDR	B	1	38.1	14.7	12.6667	21	26.1967	17.35	54.0833	36.1567	47.4752	2848.51	2.2132	75	6.45	0.25	32.85	0.438
IDR	B	2	41.7933	14.6333	15.3333	25.6667	22.2267	15.6867	84.0567	71.77	62.8213	3769.28	2.9286	148	8.23	0.35	30.54	0.206351
IDR	B	3	39.1	14.6333	14	26.6667	25.3267	14.7633	76.8867	66.66	69.4389	4166.34	3.2371	165	10.83	0.52	35.63	0.215939
IDR	B	4	46.7333	16.7667	17.3333	29	27.38	22.87	159.4	142.23	112.918	6775.09	5.26401	129.333	8.50333	0.373333	33.0067	0.255206

## Sheet: Economic Analysis - Cycle 1
Production Cycle 2023
Treatments	Production (kg ha-1)	VA	ITR	J	S	Flc
FI-V	5761	12674.2	12.6	1001.92	633.6	11026.1
FI-P	6112	13446.4	12.6	1001.92	633.6	11798.3
FI-B	6385	14047	12.6	1001.92	633.6	12398.9
FI-A	5918	13019.6	12.6	1001.92	633.6	11371.5
RD50%-V	4128	9081.6	12.6	1001.92	633.6	7433.48
RD50%-P	4352	9574.4	12.6	1001.92	633.6	7926.28
RD50%-B	4146	9121.2	12.6	1001.92	633.6	7473.08
RD50%-A	5266	11585.2	12.6	1001.92	633.6	9937.08
CDV50%-V	5170	11374	12.6	1001.92	633.6	9725.88
CDV50%-P	5110	11242	12.6	1001.92	633.6	9593.88
CDV50%-B	4447	9783.4	12.6	1001.92	633.6	8135.28
CDV50%-A	4097	9013.4	12.6	1001.92	633.6	7365.28
CDF50%-V	6193	13624.6	12.6	1001.92	633.6	11976.5
CDF50%-P	6039	13285.8	12.6	1001.92	633.6	11637.7
CDF50%-B	4988	10973.6	12.6	1001.92	633.6	9325.48
CDF50%-A	5240	11528	12.6	1001.92	633.6	9879.88
CDG50%-V	5523	12150.6	12.6	1001.92	633.6	10502.5
CDG50%-P	4445	9779	12.6	1001.92	633.6	8130.88
CDG50%-B	5497	12093.4	12.6	1001.92	633.6	10445.3
CDG50%-A	4992	10982.4	12.6	1001.92	633.6	9334.28

## Sheet: Economic Analysis - Cycle 2
Production Cycle 2023
Treatments	Production (kg ha-1)	VA	ITR	J	S	Flc
FI-V	6561	14434.2	12.6	1001.92	677.76	12741.9
FI-P	6284	13824.8	12.6	1001.92	677.76	12132.5
FI-B	6026	13257.2	12.6	1001.92	677.76	11564.9
FI-A	6808	14977.6	12.6	1001.92	677.76	13285.3
RD50%-V	5242	11532.4	12.6	1001.92	677.76	9840.12
RD50%-P	6158	13547.6	12.6	1001.92	677.76	11855.3
RD50%-B	4830	10626	12.6	1001.92	677.76	8933.72
RD50%-A	5003	11006.6	12.6	1001.92	677.76	9314.32
CDV50%-V	7026	15457.2	12.6	1001.92	677.76	13764.9
CDV50%-P	6106	13433.2	12.6	1001.92	677.76	11740.9
CDV50%-B	6626	14577.2	12.6	1001.92	677.76	12884.9
CDV50%-A	6106	13433.2	12.6	1001.92	677.76	11740.9
CDF50%-V	6512	14326.4	12.6	1001.92	677.76	12634.1
CDF50%-P	6030	13266	12.6	1001.92	677.76	11573.7
CDF50%-B	6165	13563	12.6	1001.92	677.76	11870.7
CDF50%-A	5360	11792	12.6	1001.92	677.76	10099.7
CDG50%-V	4839	10645.8	12.6	1001.92	677.76	8953.52
CDG50%-P	4518	9939.6	12.6	1001.92	677.76	8247.32
CDG50%-B	4390	9658	12.6	1001.92	677.76	7965.72
CDG50%-A	4257	9365.4	12.6	1001.92	677.76	7673.12

## Sheet: Ky - Cycles 1 and 2
First Growing Season—2023
Treatments	Yr	Ym	(ETr/ETm)	[1 − (Yr/Ym)]	[1 − (ETr/ETm)]	Ky
RD50%-A	5266	5918	0.555488	0.110172	0.444512	0.24785
RD50%-V	4128	5761	0.555488	0.283458	0.444512	0.637683
RD50%-P	4352	6112	0.555488	0.287958	0.444512	0.647807
RD50%-B	4146	6385	0.555488	0.350666	0.444512	0.788878
CDV50%-A	4097	5918	0.810109	0.307705	0.189891	1.62043
CDV50%-V	5170	5761	0.810109	0.102586	0.189891	0.540237
CDV50%-P	5110	6112	0.810109	0.16394	0.189891	0.863335
CDV50%-B	4447	6385	0.810109	0.303524	0.189891	1.59841
CDF50%-A	5240	5918	0.902715	0.114566	0.0972846	1.17764
CDF50%-P	6039	6112	0.902715	0.0119437	0.0972846	0.122771
CDF50%-B	4988	6385	0.902715	0.218794	0.0972846	2.24901
CDG50%-A	4992	5918	0.89568	0.156472	0.10432	1.49992
CDG50%-V	5523	5761	0.89568	0.0413123	0.10432	0.396013
CDG50%-P	4445	6112	0.89568	0.272742	0.10432	2.61447
CDG50%-B	5497	6385	0.89568	0.139076	0.10432	1.33316
First Growing Season—2024
Treatments	Yr	Ym	(ETr/ETm)	[1 − (Yr/Ym)]	[1 − (ETr/ETm)]	Ky
RD50%-A	5003	6808	0.558068	0.265129	0.441932	0.599933
RD50%-V	5242	6561	0.558068	0.201036	0.441932	0.454904
RD50%-P	6158	6284	0.558068	0.0200509	0.441932	0.0453711
RD50%-B	4830	6026	0.558068	0.198473	0.441932	0.449104
CDV50%-A	6106	6808	0.806346	0.103114	0.193654	0.532466
CDV50%-V	7026	6561	0.806346	-0.0708733	0.193654	-0.36598
CDV50%-P	6106	6284	0.806346	0.0283259	0.193654	0.146271
CDV50%-B	6626	6026	0.806346	-0.0995685	0.193654	-0.514158
CDF50%-A	5360	6808	0.889875	0.212691	0.110125	1.93137
CDF50%-V	6512	6561	0.889875	0.00746837	0.110125	0.0678175
CDF50%-P	6165	6026	0.889875	-0.0230667	0.110125	-0.20946
CDG50%-A	4257	6808	0.913405	0.374706	0.0865947	4.32712
CDG50%-V	4839	6561	0.913405	0.26246	0.0865947	3.0309
CDG50%-P	4518	6284	0.913405	0.281031	0.0865947	3.24536
CDG50%-B	4390	6026	0.913405	0.27149	0.0865947	3.13518

## Sheet: AccumulatedBlades-Cycle 1 and 2
PAR	SUB	BLOCO	irrigation time (min)	Blade (mm)	Total Volume (m³ ha-1)	Productivity (kg ha-1)	IWP (kg m-³)			Treatment	Accumulated blade thickness (mm cycle-1) 2023	Accumulated water volume (m³ ha-1)		Treatment	Accumulated blade thickness (mm cycle-1) 2024	Accumulated water volume (m³ ha-1)
1	A	1	3828.96	262.942	2629.42	5065.6	1.92651	FI		FI	262.94	2629.42		FI	228.21	2282.12
1	A	2	3828.96	262.942	2629.42	6580	2.50245			RD50%	146.06	1460.57		RD50%	128.71	1287.06
1	A	3	3828.96	262.942	2629.42	5256	1.99892			CDV50%	213.01	2130.4		CDV50%	179.6	1796.05
1	A	4	3828.96	262.942	2629.42	6770	2.57471			CDF50%	237.36	2373.56		CDF50%	200.98	2009.82
1	V	1	3828.96	262.942	2629.42	6588	2.50549			CDG50%	235.51	2355.09		CDG50%	214.86	2148.62
1	V	2	3828.96	262.942	2629.42	6912	2.62871
1	V	3	3828.96	262.942	2629.42	4738	1.80192
1	V	4	3828.96	262.942	2629.42	4804	1.82702
1	P	1	3828.96	262.942	2629.42	7316	2.78236
1	P	2	3828.96	262.942	2629.42	5278	2.00728
1	P	3	3828.96	262.942	2629.42	6066	2.30697
1	P	4	3828.96	262.942	2629.42	5788	2.20124
1	B	1	3828.96	262.942	2629.42	6368	2.42182
1	B	2	3828.96	262.942	2629.42	6656	2.53135
1	B	3	3828.96	262.942	2629.42	6082	2.31305
1	B	4	3828.96	262.942	2629.42	6432	2.44616
2	A	1	3101.9	213.014	2130.14	3128	1.46845	RD50%
2	A	2	3101.9	213.014	2130.14	4092	1.921
2	A	3	3101.9	213.014	2130.14	3996	1.87593
2	A	4	3101.9	213.014	2130.14	5170	2.42707
2	V	1	3101.9	213.014	2130.14	5118.57	2.40293
2	V	2	3101.9	213.014	2130.14	4576	2.14822
2	V	3	3101.9	213.014	2130.14	5656	2.65522
2	V	4	3101.9	213.014	2130.14	5330	2.50218
2	P	1	3101.9	213.014	2130.14	4716	2.21394
2	P	2	3101.9	213.014	2130.14	4030	1.89189
2	P	3	3101.9	213.014	2130.14	5618	2.63738
2	P	4	3101.9	213.014	2130.14	6074	2.85146
2	B	1	3101.9	213.014	2130.14	3326	1.5614
2	B	2	3101.9	213.014	2130.14	4752	2.23084
2	B	3	3101.9	213.014	2130.14	4636	2.17638
2	B	4	3101.9	213.014	2130.14	5074	2.382
3	A	1	3456.38	237.356	2373.56	5566	2.345	CDV50%
3	A	2	3456.38	237.356	2373.56	5686	2.39555
3	A	3	3456.38	237.356	2373.56	4492	1.89251
3	A	4	3456.38	237.356	2373.56	5216	2.19754
3	V	1	3456.38	237.356	2373.56	7208	3.03678
3	V	2	3456.38	237.356	2373.56	6870	2.89438
3	V	3	3456.38	237.356	2373.56	5550	2.33826
3	V	4	3456.38	237.356	2373.56	5144	2.16721
3	P	1	3456.38	237.356	2373.56	7664	3.2289
3	P	2	3456.38	237.356	2373.56	6036	2.54301
3	P	3	3456.38	237.356	2373.56	5572	2.34753
3	P	4	3456.38	237.356	2373.56	4884	2.05767
3	B	1	3456.38	237.356	2373.56	5532	2.33067
3	B	2	3456.38	237.356	2373.56	6044	2.54638
3	B	3	3456.38	237.356	2373.56	3188	1.34313
3	B	4	3456.38	237.356	2373.56	5188	2.18574
4	A	1	3429.47	235.509	2355.09	4678	1.98634	CDF50%
4	A	2	3429.47	235.509	2355.09	4860	2.06362
4	A	3	3429.47	235.509	2355.09	4992	2.11967
4	A	4	3429.47	235.509	2355.09	5436	2.30819
4	V	1	3429.47	235.509	2355.09	5044	2.14175
4	V	2	3429.47	235.509	2355.09	6914	2.93577
4	V	3	3429.47	235.509	2355.09	4814	2.04409
4	V	4	3429.47	235.509	2355.09	5320	2.25894
4	P	1	3429.47	235.509	2355.09	2884	1.22458
4	P	2	3429.47	235.509	2355.09	4576	1.94303
4	P	3	3429.47	235.509	2355.09	5210	2.21223
4	P	4	3429.47	235.509	2355.09	5110	2.16977
4	B	1	3429.47	235.509	2355.09	3928	1.66788
4	B	2	3429.47	235.509	2355.09	7778	3.30264
4	B	3	3429.47	235.509	2355.09	5766	2.44832
4	B	4	3429.47	235.509	2355.09	4516	1.91755
5	A	1	2126.88	146.057	1460.57	4564	3.12481	CDG50%
5	A	2	2126.88	146.057	1460.57	5538	3.79167
5	A	3	2126.88	146.057	1460.57	4106	2.81123
5	A	4	2126.88	146.057	1460.57	6854	4.69269
5	V	1	2126.88	146.057	1460.57	3978	2.72359
5	V	2	2126.88	146.057	1460.57	3465	2.37236
5	V	3	2126.88	146.057	1460.57	4192	2.87011
5	V	4	2126.88	146.057	1460.57	4876	3.33842
5	P	1	2126.88	146.057	1460.57	4694	3.21381
5	P	2	2126.88	146.057	1460.57	4180	2.8619
5	P	3	2126.88	146.057	1460.57	4672	3.19875
5	P	4	2126.88	146.057	1460.57	3860	2.6428
5	B	1	2126.88	146.057	1460.57	3610	2.47164
5	B	2	2126.88	146.057	1460.57	3500	2.39632
5	B	3	2126.88	146.057	1460.57	4818	3.29871
5	B	4	2126.88	146.057	1460.57	4656	3.1878

## Sheet: Climate Data - Cycle 1
Cycle 1
Date	ETo	ETc	Air temperature (°C)	Relative humidity (%)
2023-08-07	5.2	4.47	34.5	57.5
2023-08-08	5.2	4.472	32.9	54.5
2023-08-09	4.94	4.2484	33.9	51
2023-08-10	5.07	4.3602	34.4	49.5
2023-08-11	5.2	4.472	32.9	55.5
2023-08-12	4.55	3.913	33.8	55
2023-08-13	4.29	3.6894	34.7	48
2023-08-14	3.64	3.1304	35.8	37
2023-08-15	5.59	4.8074	34.8	44
2023-08-16	5.33	4.5838	35.2	38.5
2023-08-17	5.98	5.1428	35.2	38.5
2023-08-18	5.72	4.9192	33	55.5
2023-08-19	5.525	4.7515	35.9	40
2023-08-20	4.875	4.1925	35.5	46
2023-08-21	5.07	4.3602	33.5	52
2023-08-22	5.07	4.3602	34.1	47
2023-08-23	5.46	4.6956	34.2	47
2023-08-24	5.655	4.8633	35.1	45
2023-08-25	5.655	4.8633	33.4	55.5
2023-08-26	5.2	4.472	34	58
2023-08-27	4.81	4.1366	32.2	58.5
2023-08-28	4.81	4.1366	33.1	55.5
2023-08-29	4.745	4.0807	35.5	44.5
2023-08-30	4.095	3.5217	35.9	40
2023-08-31	4.81	4.1366	34.3	48
2023-09-01	4.875	4.1925	34.8	45
2023-09-02	4.94	4.2484	36	37.5
2023-09-03	5.33	4.5838	36	45.5
2023-09-04	5.07	4.3602	36.5	36
2023-09-05	5.07	4.3602	35.9	37
2023-09-06	5.265	4.5279	36.3	37.5
2023-09-07	5.265	4.5279	34	47.5
2023-09-08	6.955	5.9813	35.6	44
2023-09-09	5.135	4.4161	35	48
2023-09-10	5.265	4.5279	35	47
2023-09-11	5.135	4.4161	34.9	41
2023-09-12	5.265	4.5279	33.2	49
2023-09-13	5.915	5.0869	36.5	37
2023-09-14	5.005	4.3043	35.2	42.5
2023-09-15	5.005	4.3043	34.5	41.5
2023-09-16	6.76	5.8136	34.3	41.5
2023-09-17	6.825	5.8695	35.7	38.5
2023-09-18	5.59	4.8074	36.6	40
2023-09-19	5.59	4.8074	36.2	42
2023-09-20	5.59	4.8074	35.7	38.5
2023-09-21	4.875	4.1925	36.1	38
2023-09-22	5.85	5.031	35.5	46.5
2023-09-23	5.135	4.4161	35.9	41
2023-09-24	6.89	5.9254	36.3	42
2023-09-25	4.81	4.1366	34.1	45.5
2023-09-26	5.2	4.472	34.5	49.5
2023-09-27	4.94	4.2484	35.5	45
2023-09-28	5.2	4.472	35.6	49.5
2023-09-29	5.2	4.472	35.1	47
2023-09-30	5.33	6.5559	35.5	40
2023-10-01	5.41	6.6543	34.3	46
2023-10-02	5.98	7.3554	34.8	44
2023-10-03	5.02	6.1746	35.2	40.5
2023-10-04	5.87	7.2201	34.9	41
2023-10-05	5.23	6.4329	35.8	43.5
2023-10-06	4.73	5.8179	35.5	43.5
2023-10-07	5.11	6.2853	35.5	44.5
2023-10-08	5.6	6.888	36.6	38
2023-10-09	5.29	6.5067	36.1	40
2023-10-10	4.73	5.8179	35.7	41.5
2023-10-11	5.34	6.5682	35.8	43
2023-10-12	5.37	6.6051	35.9	43
2023-10-13	5.92	7.2816	35.6	42
2023-10-14	5.56	5.3932	36.1	43.5
2023-10-15	5.28	5.1216	35.8	42.5
2023-10-16	5.19	5.0343	35.8	43.5
2023-10-17	5.28	5.1216	34.9	44
2023-10-18	5.84	5.6648	33.2	58
2023-10-19	5.13	4.9761	34	49
2023-10-20	5.37	5.2089	35.6	43
2023-10-21	4.71	4.5687	34.2	50.5
2023-10-22	6.4	6.208	30.4	65.5
2023-10-23	6.13	5.9461	33.7	52.5
2023-10-24	5.45	5.2865	35	46
2023-10-25	6.15	5.9655	35.1	48.5
2023-10-26	6.19	6.0043	35.6	49
2023-10-27	5.87	5.6939	35.6	46.5
2023-10-28	4.61	4.4717	35.9	45
2023-10-29	4.94	4.7918	35.5	47.5
2023-10-30	5.63	5.4611	35.4	49.5
2023-10-31	4.13	4.0061	32.8	55.5
2023-11-01	5.14	4.9858	33.9	50.5
2023-11-02	6.23	3.2396	33.8	55
2023-11-03	6.16	3.2032	35.9	47.5
2023-11-04	5.42	2.8184	35.1	48.5
2023-11-05	5.33	2.7716	34.7	48
2023-11-06	5.76	2.9952	35.7	42
2023-11-07	6.14	3.1928	36	40.5
2023-11-08	6.12	3.1824	36.2	37.5
2023-11-09	5.84	3.0368	35.2	40
2023-11-10	5.6	2.912	35.8	41.5
2023-11-11	5.9	3.068	36.1	43
2023-11-12	6.32	3.2864	35.1	48.5
2023-11-13	6.59	3.4268	36.3	47.5
2023-11-14	5.18	2.6936	35.5	43
2023-11-15	5.72	2.9744	36.4	41
2023-11-16	6.1	3.172	35.4	44.5
2023-11-17	5.77	3.0004	34.3	50.5
2023-11-18	6.84	3.5568	33.2	53
2023-11-19	6.39	3.3228	31.5	57
		4.69089	0.637748
		7.3554
		7.3554

## Sheet: Climate Data - Cycle 2
Cycle 2
Date	ETo	ETc	Air temperature (°C)	Relative humidity (%)
2024-09-19	5.2	4.472	35	38
2024-09-20	4.94	4.2484	35.2	40.5
2024-09-21	5.07	4.3602	34.8	40.5
2024-09-22	5.2	4.472	35.2	46
2024-09-23	4.55	3.913	34.1	46.5
2024-09-24	4.29	3.6894	34.6	45.5
2024-09-25	3.64	3.1304	34.6	48
2024-09-26	5.59	4.8074	34.7	45
2024-09-27	5.33	4.5838	34.4	47
2024-09-28	5.98	5.1428	34.3	51
2024-09-29	5.72	4.9192	34.1	51
2024-09-30	5.525	4.7515	34.1	48
2024-10-01	4.875	4.1925	35.4	45.5
2024-10-02	5.07	4.3602	35	46.5
2024-10-03	5.655	4.8633	34.8	47.5
2024-10-04	5.655	4.8633	34	49
2024-10-05	5.655	4.8633	33.5	45.5
2024-10-06	5.785	4.9751	36	42.5
2024-10-07	5.72	4.9192	33.9	50
2024-10-08	4.81	4.1366	34.9	46.5
2024-10-09	4.81	4.1366	34	47.5
2024-10-10	4.745	4.0807	33.8	53.5
2024-10-11	4.095	3.5217	35.4	41
2024-10-12	4.81	4.1366	35.1	44
2024-10-13	4.875	4.1925	35.3	44.5
2024-10-14	4.94	4.2484	35	43
2024-10-15	5.33	4.5838	34.8	45.5
2024-10-16	4.55	3.913	33	52
2024-10-17	4.16	3.5776	34.1	47
2024-10-18	4.875	4.1925	34.6	51
2024-10-19	5.265	4.5279	33	57
2024-10-20	4.355	3.7453	33	51.5
2024-10-21	4.03	3.4658	34.8	45.5
2024-10-22	5.2	4.472	34	49.5
2024-10-23	5.2	4.472	35.4	43.5
2024-10-24	5.655	4.8633	33.7	48
2024-10-25	5.655	4.8633	34.5	49
2024-10-26	5.265	4.5279	34.9	47
2024-10-27	5.265	4.5279	33.9	52
2024-10-28	5.07	4.3602	34	49.5
2024-10-29	4.355	3.7453	35.8	41
2024-10-30	5.98	5.1428	35.2	44.5
2024-10-31	6.89	5.9254	35.3	45.5
2024-11-01	4.81	4.1366	35.7	45
2024-11-02	5.005	4.3043	34.8	41
2024-11-03	4.615	3.9689	34.8	46
2024-11-04	6.37	5.4782	34.4	46.5
2024-11-05	5.915	5.0869	35.7	47
2024-11-06	5.915	5.0869	35.8	45.5
2024-11-07	6.11	5.2546	32.4	55
2024-11-08	3.64	3.1304	35.4	47.5
2024-11-09	6.24	5.3664	34.7	47.5
2024-11-10	5.59	4.8074	34.5	48.5
2024-11-11	4.745	5.83635	34.3	48
2024-11-12	5.72	7.0356	34.6	50
2024-11-13	5.265	6.47595	34.1	52
2024-11-14	5.005	6.15615	33.4	51.5
2024-11-15	7.085	8.71455	35.1	45
2024-11-16	5.135	6.31605	35.5	45
2024-11-17	5.915	7.27545	36.1	42.5
2024-11-18	5.85	7.1955	35.3	44.5
2024-11-19	6.24	7.6752	35.8	46
2024-11-20	4.94	6.0762	33.9	49.5
2024-11-21	6.045	7.43535	35.6	47.5
2024-11-22	7.28	8.9544	35.1	50.5
2024-11-23	5.525	6.79575	33.8	50
2024-11-24	4.745	5.83635	33.9	52.5
2024-11-25	5.59	5.4223	34.2	50.5
2024-11-26	5.46	5.2962	35.4	47
2024-11-27	5.2	5.044	35.3	42
2024-11-28	5.85	5.6745	35.2	46
2024-11-29	5.2	5.044	35.4	44.5
2024-11-30	5.85	5.6745	34.1	53
2024-12-01	4.03	3.9091	33.2	45.5
2024-12-02	5.98	5.8006	35.6	54
2024-12-03	3.12	3.0264	33.5	85.5
2024-12-04	3.12	3.0264	35.7	82
2024-12-05	1.56	1.5132	34.7	53.5
2024-12-06	3.64	3.5308	34.5	65
2024-12-07	2.47	2.3959	35.4	48
2024-12-08	2.925	2.83725	34.7	47
2024-12-09	2.99	2.9003	35.3	74.5
2024-12-10	4.03	3.9091	34.6	47
2024-12-11	4.68	4.5396	34	50
2024-12-12	4.68	4.5396	35	50.5
2024-12-13	3.9	3.783	34.5	54.5
2024-12-14	4.94	2.5688	36.4	51
2024-12-15	5.46	2.8392	35.1	48
2024-12-16	3.12	1.6224	33.4	57
2024-12-17	4.29	2.2308	34.6	52.5
2024-12-18	4.94	2.5688	34.5	52
2024-12-19	4.81	2.5012	35.3	51
2024-12-20	4.94	2.5688	32.5	51
2024-12-21	4.94	2.5688	31.1	50
2024-12-22	4.81	2.5012	34.2	47.5
2024-12-23	5.72	2.9744	34.6	52.5
2024-12-24	7.28	3.7856	31.5	54
2024-12-25	4.55	2.366	33.2	51.5
2024-12-26	5.395	2.8054	32.7	49
2024-12-27	5.46	2.8392	35.6	49

## Sheet: Production x Area
Spreadsheet used to relate total production x area (estimate linear relationships) - Cycles 1 and 2 (Fill in with the corresponding data)
Hectare	FI - A	FI - V	FI - P	FI - B	RD50% - A	RD50% - V	RD50% - P	RD50% - B	CDV50% - A	CDV50% - V	CDV50% - P	CDV50% - B	CDF50% - A	CDF50% - V	CDF50% - P	CDF50% - B	CDG50% - A	CDG50% - V	CDG50% - P	CDG50% - B
1	4861.68	4688.98	5075.08	5375.38	4144.48	2892.68	3139.08	2912.48	2858.58	4038.88	3972.88	3243.58	4115.88	5164.18	4994.78	3838.68	3843.08	4427.18	3241.38	4398.58
2	9723.36	9377.96	10150.2	10750.8	8288.96	5785.36	6278.16	5824.96	5717.16	8077.76	7945.76	6487.16	8231.76	10328.4	9989.56	7677.36	7686.16	8854.36	6482.76	8797.16
3	14585	14066.9	15225.2	16126.1	12433.4	8678.04	9417.24	8737.44	8575.74	12116.6	11918.6	9730.74	12347.6	15492.5	14984.3	11516	11529.2	13281.5	9724.14	13195.7
4	19446.7	18755.9	20300.3	21501.5	16577.9	11570.7	12556.3	11649.9	11434.3	16155.5	15891.5	12974.3	16463.5	20656.7	19979.1	15354.7	15372.3	17708.7	12965.5	17594.3
5	24308.4	23444.9	25375.4	26876.9	20722.4	14463.4	15695.4	14562.4	14292.9	20194.4	19864.4	16217.9	20579.4	25820.9	24973.9	19193.4	19215.4	22135.9	16206.9	21992.9
6	29170.1	28133.9	30450.5	32252.3	24866.9	17356.1	18834.5	17474.9	17151.5	24233.3	23837.3	19461.5	24695.3	30985.1	29968.7	23032.1	23058.5	26563.1	19448.3	26391.5
7	34031.8	32822.9	35525.6	37627.7	29011.4	20248.8	21973.6	20387.4	20010.1	28272.2	27810.2	22705.1	28811.2	36149.3	34963.5	26870.8	26901.6	30990.3	22689.7	30790.1
8	38893.4	37511.8	40600.6	43003	33155.8	23141.4	25112.6	23299.8	22868.6	32311	31783	25948.6	32927	41313.4	39958.2	30709.4	30744.6	35417.4	25931	35188.6
9	43755.1	42200.8	45675.7	48378.4	37300.3	26034.1	28251.7	26212.3	25727.2	36349.9	35755.9	29192.2	37042.9	46477.6	44953	34548.1	34587.7	39844.6	29172.4	39587.2
10	48616.8	46889.8	50750.8	53753.8	41444.8	28926.8	31390.8	29124.8	28585.8	40388.8	39728.8	32435.8	41158.8	51641.8	49947.8	38386.8	38430.8	44271.8	32413.8	43985.8
11	53478.5	51578.8	55825.9	59129.2	45589.3	31819.5	34529.9	32037.3	31444.4	44427.7	43701.7	35679.4	45274.7	56806	54942.6	42225.5	42273.9	48699	35655.2	48384.4
12	58340.2	56267.8	60901	64504.6	49733.8	34712.2	37669	34949.8	34303	48466.6	47674.6	38923	49390.6	61970.2	59937.4	46064.2	46117	53126.2	38896.6	52783
13	63201.8	60956.7	65976	69879.9	53878.2	37604.8	40808	37862.2	37161.5	52505.4	51647.4	42166.5	53506.4	67134.3	64932.1	49902.8	49960	57553.3	42137.9	57181.5
14	68063.5	65645.7	71051.1	75255.3	58022.7	40497.5	43947.1	40774.7	40020.1	56544.3	55620.3	45410.1	57622.3	72298.5	69926.9	53741.5	53803.1	61980.5	45379.3	61580.1
15	72925.2	70334.7	76126.2	80630.7	62167.2	43390.2	47086.2	43687.2	42878.7	60583.2	59593.2	48653.7	61738.2	77462.7	74921.7	57580.2	57646.2	66407.7	48620.7	65978.7
16	77786.9	75023.7	81201.3	86006.1	66311.7	46282.9	50225.3	46599.7	45737.3	64622.1	63566.1	51897.3	65854.1	82626.9	79916.5	61418.9	61489.3	70834.9	51862.1	70377.3
17	82648.6	79712.7	86276.4	91381.5	70456.2	49175.6	53364.4	49512.2	48595.9	68661	67539	55140.9	69970	87791.1	84911.3	65257.6	65332.4	75262.1	55103.5	74775.9
18	87510.2	84401.6	91351.4	96756.8	74600.6	52068.2	56503.4	52424.6	51454.4	72699.8	71511.8	58384.4	74085.8	92955.2	89906	69096.2	69175.4	79689.2	58344.8	79174.4
19	92371.9	89090.6	96426.5	102132	78745.1	54960.9	59642.5	55337.1	54313	76738.7	75484.7	61628	78201.7	98119.4	94900.8	72934.9	73018.5	84116.4	61586.2	83573
20	97233.6	93779.6	101502	107508	82889.6	57853.6	62781.6	58249.6	57171.6	80777.6	79457.6	64871.6	82317.6	103284	99895.6	76773.6	76861.6	88543.6	64827.6	87971.6
21	102095	98468.6	106577	112883	87034.1	60746.3	65920.7	61162.1	60030.2	84816.5	83430.5	68115.2	86433.5	108448	104890	80612.3	80704.7	92970.8	68069	92370.2
22	106957	103158	111652	118258	91178.6	63639	69059.8	64074.6	62888.8	88855.4	87403.4	71358.8	90549.4	113612	109885	84451	84547.8	97398	71310.4	96768.8
23	111819	107847	116727	123634	95323	66531.6	72198.8	66987	65747.3	92894.2	91376.2	74602.3	94665.2	118776	114880	88289.6	88390.8	101825	74551.7	101167
24	116680	112536	121802	129009	99467.5	69424.3	75337.9	69899.5	68605.9	96933.1	95349.1	77845.9	98781.1	123940	119875	92128.3	92233.9	106252	77793.1	105566
25	121542	117224	126877	134384	103612	72317	78477	72812	71464.5	100972	99322	81089.5	102897	129104	124870	95967	96077	110679	81034.5	109964

## Sheet: MA-SR - Cycles 1 and 2
Considering a salary of R$ 1302.00 in 2023 and R$ 1412.00 in 2024, and a family composed of five people, the net income was estimated at R$ 6510.00 in 2023 and R$ 7,590.00 monthly (R$ 78,120.00 and R$ 91,080.00 annually, respectively).
									SR 2023	78120
			Equations relating income to area.						SR 2024	91080
							Treatments	Cycle 1		Cycle 2
			Treatments	Equations - 2023	Equations - 2024			Flc	MA-SR	Flc	MA-SR		Treatments	MA-SR - Cycle 1	MA-SR - Cycle 2
			IP - A	y = 11026,08x	y = 13285,32x		IP - A	11026.1	7.08502	13285.3	6.85569		IP - V	6.6213	7.14806
			IP - V	y = 11798,28x	y = 12741,92x		IP - V	11798.3	6.6213	12741.9	7.14806		IP - P	6.30057	7.5071
			IP - P	y = 12398,88x	y = 12132,52x		IP - P	12398.9	6.30057	12132.5	7.5071		IP - B	6.86982	7.87554
			IP - B	y = 11371,48x	y = 11564,92x		IP - B	11371.5	6.86982	11564.9	7.87554		IP - A	7.08502	6.85569
			IDR50% - A	y = 7433,48x	y = 9314,32x		IDR50% - A	7433.48	10.5092	9314.32	9.77849		IDR50% - V	9.85582	9.25598
			IDR50% - V	y = 7926,28x	y = 9840,12x		IDR50% - V	7926.28	9.85582	9840.12	9.25598		IDR50% - P	10.4535	7.68263
			IDR50% - P	y = 7473,08x	y = 11855,32x		IDR50% - P	7473.08	10.4535	11855.3	7.68263		IDR50% - B	7.86146	10.1951
			IDR50% - B	y = 9937,08x	y = 8933,72x		IDR50% - B	9937.08	7.86146	8933.72	10.1951		IDR50% - A	10.5092	9.77849
			IDCV50% - A	y = 9725,88x	y = 11740,92x		IDCV50% - A	9725.88	8.03218	11740.9	7.75748		IDCV50% - V	8.14269	6.61682
			IDCV50% - V	y = 9593,88x	y = 13764,92x		IDCV50% - V	9593.88	8.14269	13764.9	6.61682		IDCV50% - P	9.60262	7.75748
			IDCV50% - P	y = 8135,28x	y = 11740,92x		IDCV50% - P	8135.28	9.60262	11740.9	7.75748		IDCV50% - B	10.6065	7.06873
			IDCV50% - B	y = 7365,28x	y = 12884,92x		IDCV50% - B	7365.28	10.6065	12884.9	7.06873		IDCV50% - A	8.03218	7.75748
			IDCF50% - A	y = 11976,48x	y = 10099,72x		IDCF50% - A	11976.5	6.52278	10099.7	9.01807		IDCF50% - V	6.71268	7.20905
			IDCF50% - V	y = 11637,68x	y = 12634,12x		IDCF50% - V	11637.7	6.71268	12634.1	7.20905		IDCF50% - P	8.37705	7.86955
			IDCF50% - P	y = 9325,48x	y = 11573,72x		IDCF50% - P	9325.48	8.37705	11573.7	7.86955		IDCF50% - B	7.90698	7.67266
			IDCF50% - B	y = 9879,88x	y = 11870,72x		IDCF50% - B	9879.88	7.90698	11870.7	7.67266		IDCF50% - A	6.52278	9.01807
			IDCE50% - A	y = 10502,48x	y = 7673,12x		IDCE50% - A	10502.5	7.43824	7673.12	11.87		IDCE50% - V	9.60782	10.1725
			IDCE50% - V	y = 8130,88x	y = 8953,52x		IDCE50% - V	8130.88	9.60782	8953.52	10.1725		IDCE50% - P	7.47898	11.0436
			IDCE50% - P	y = 10445,28x	y = 8247,32x		IDCE50% - P	10445.3	7.47898	8247.32	11.0436		IDCE50% - B	8.36915	11.434
			IDCE50% - B	y = 9334,28x	y = 7965,72x		IDCE50% - B	9334.28	8.36915	7965.72	11.434		IDCE50% - A	7.43824	11.87
